# Supplementary material for: Genetic Stock Identification Reveals Mismatches Between Management Areas and Population Genetic Structure in a Migratory Pelagic Fish
Source: Evol Appl. 2024 Oct 24;17(10):e70030. doi: 10.1111/eva.70030 (PMC11502719; doi:10.1111/eva.70030)
Supplement: Supplementary file 1 — Data S1. [file EVA-17-e70030-s001.zip]

Archive with 2 entries (2 files):
- eva70030-sup-0001-Supinfo.docx
- eva70030-sup-0002-TableS1.xlsx
