# Supplementary material for: Genetic Stock Identification Reveals Mismatches Between Management Areas and Population Genetic Structure in a Migratory Pelagic Fish
Source: Evol Appl. 2024 Oct 24;17(10):e70030. doi: 10.1111/eva.70030 (PMC11502719; doi:10.1111/eva.70030)
Supplement: Supplementary file 1 — Data S1. [file EVA-17-e70030-s001.zip › eva70030-sup-0002-TableS1.xlsx]

## Sheet: Table S1
No	Chromosome	Position (bp)	SNP-primer-ID	Number genotyps	Splits	Flanking region
1	chr1	17847640	Uher_101_038	3	salinity	AGTCTACTGAAAGTTTGCCTGAATCATTTGATGGGGATGATGTTGATACCCAAAAGAAAGAGGTGCAGTCTGCCGCCTTTGGGCTTTTCCGTAAAATGAG[T/A]GCCAAGGTTACGGATATTTTTAACATACCAAAGCCATCAACAGATCAAGACCTTAAAACATCCGAAGAAGATTTAGAGTCATGCACTAAAAACATTGTAA
2	chr2	5168708	Uher_185	3	salinity	TGCTGGAGGCGGCTGGATAAGTCCACGATGGCCTGAGGGATCCTGGTGACGTTGCTCTTCAGTGACAGTGTCTTAAGGGACTTCAGGTCCCGCAGTGACT[T/C]CAGGGTGATGTTTTTTGAGGGGCTGGGACTCAGGGAGCCAATAAGGTGGAGCTCTTCCAGGTTCCTCAGCACATAGATCCAATAGGGAAGCTCATTGGCG
3	chr2	5169285	Uher_2123_144	3	salinity	TCATGTGCAGCATGAAGGCAAAGTCATTCTTCACGTCCGGGATGTCCCTGAACCCGGTCTCCTTTCGCACATACTCAAAGGAGTACTCTTTNAGGGAGCG[A/G]TGGAAGAGCCAGTAGGTAGTGTACAGGCNTATGAGGCCATACATAACCACAAAGAAGAGGTAGGANTCAGCAAGCTTGGAGAACAAGTGAGCCATGGTGA
4	chr2	5171757	Uher_188	3	salinity	GTAACTTG(T/C)A(G/A)GATGA(A/T)GCTGTT(A/G)CTATG(A/C)CACCAACCTGAAGGGTGCAGCCAAACACTGATATGACGAGCATGACCAAAGAGAGGACGTCCATGAAGAC[C/A]TCCCACCACGGCTTCAGCACACGGAACGCTGGAGGCTGCTCTGTGAACTGCCACAACTCTGACACGGCAATCATCACTCCTGTTGGGAC(G/A)CCAGACGAAA
5	chr2	15811140	Uher-IMR-18	12	NSSH from fjord populations	TAAAT(G/T)ATGCATATATCTTG(G/C)CATTATTTTGAAGCACTGGAAATGCAAAC(T/C)TCAGAATCG(G/A)TGAATAGAATTATATTAGT(A/G)(T/A)TACATTCCTCCCTGACTGTGATCTATGG(C/G)TGTGTTTCTTTTTCCTCCCAGTGATGAAGACAGGAGAAA[G/C]TGGCCTTACAGTTTTCAGACTGCTAACCAAAGAGGAAACCTGGGTGTGGGTGCAAGCCAATGCCA(A/G)GCTCATATACA(A/C)AGACGGGCGCCCTGACTTCATCATT(T/G)CCCGTCAGAGAGTCCTACTGTAAGTATGAAGCC(T/C)ATACCCAGTAAT
6	chr4	11217516	Uher_189	3	Rhodopsin - candidate gene	AAAGAAAGCCGGTATGGTCATGAAGATGGGCCCGAAATCGGT(T/G)CCCTGGTTGATGAAGATGTACCATGCCGTACTTGCGTAGGGCACCCAACATACCAGG[T/A]AGGCAACGAACATGATGATGACCATGCGGGTGACCTCACGCTCGGCCCTCTGGGTGGTCTCGGACTCGGCCTGCTGGGCGGCTGCCTCCTTGACGGCGCA
7	chr4	11219634	Uher_274	3	Baltic Sea from other	CTTATGCTCTGCTGTAAATCAGTATAAATGTGAAAAGAGTCATTTCATACACTAACCTGAAATGTACAATGA(T/C)ATCTTCAA(C/A)CAAGGTGGGTTAAAGTCA[C/T]CCACTGTCAGAAGATCACCAAACACACATCACAAGGACTTTGGGAATATAGCAAA(T/A)GATCTAAACCACCTTGACAGCACTCGTATTGAAAAATAACGATT
8	chr6	22403180	Uher_46_024	3	Downs	TAAACCTATGTTAGTGCTTAACACTGGTCATGTTGAGCAAGCAGACAAGCTGATTGAGCAGCACGGGTGCCCATACCTTGCTTTTTAAGTCTTCTACAGC[A/G]ACCATATCTATATTTGTGTCATTTGCATGTAAGGGGAAACTGCATTTCACTTGTATTTTCAAGCAAAACATGAATTACTTTATNAATTAATTTACTGATA
9	chr8	21080084	Uher_166/Uher-IMR-05	2	Sex	ACATGCA(G/C)TGGGTACGGAAGACGTGCACTTTGAAAGAAAACACTTCTTACA(T/A)AGGCAGTCTTAAATAGCCGGTCCACAGGATAAGTAAGACATGATAGGC[T/A]TTCATGATTCTATGGTGACTAAAGAAACCACAATGGCAGTGAGAGATACTGATGAGATGAATGACCTTGTGTTTACAGTGAGTTGTCACATAATATAAAG
10	chr8	27912928	Uher_10_008	3	Oceanic from others	AGTAGAGTNGTCATACTCACGCTACACCCAGGTCCAGCACATACAGGAAGACGTAATTTATCACAGCGTTCAAAATGTTCCCTGCTATCCCGACTCCTAC[C/T]AGAGGCCATATGATTCCCTGATGGACANCACATCAAATACATTTAANGAATGTGTCTAATTCCCTGATGGACAGCACATCAAATACATTTAANGAATGTG
11	chr8	29857726	Uher_29_014	3	Spring spawning w-e gradient	NAGACTGAAGTAGTGAATCTGGAGAAGGAGATTACAGAGAAACCCAAGGTGGCNTTCTCAGGAGGTCTGAGGCTTCNCCAAGGCTACATACAGGCTGGGG[C/G]CACTGATCTGGACCTGGTTTTCAATAANATCTNCACCAATGTTGGCGAGGCCTACANCAGCANGACCGGCTACTTCACAGCTCCAGTCAGGGGAGTCTAC
12	chr9	23348277	Uher-IMR-13	6	NSSH from fjord populations	GACTGTCCTGTTTATTTAACTCCACCATACATGTAACAAAGCAGGAAGATCCAGATGAAAGATTCTGAT(G/T)T(T/C)TGTACTTGAGATATGGTTGATGGGATGTAC(T/C)GTGTATTTTTGGAGTTGGAAAGTATTGAGTGGATCAGAAGTGTATAT[A/G]TCAAAT(A/G)AGAGATGTCAGAGTATCATAAACTATGGGATGCCACTGTGTTACGGCAGCATTACAGTGCAGTTTAAAATCCATACTCTATTTTGGTATACGTATA(T/A)AGCCACGTAGGTGATGGAGACAAACCACATCAGTTCTTCCAGCAGA
13	chr9	23355806	Uher-IMR-04	7	NSSH from fjord populations	CA(C/T)(T/A)(C/G)TCATGCTTTCATGTCTTATGTGTTTTCATATGGGCCAGGTTCAACAGTAACAGGTGATATAGTCCTCATTCTAT(G/A)TAGATTGACTTTACTACGGTGCTTGCAGCTCTGTGTGCAACACACTTGACTACTACTATCGACCTGTATG[A/G]CCATCTGGGAGCAGTGTTTCAAGGTGCAGTCC(T/A)(T/A)AATTCTGGCAGAAGGTTGTTGATCTTTGAGCTCAACAGCCAATCAAATACACCCCTCCATTCCATGCTACGAAAGCAACGTTGATAGACTGGAAGAGGAAGAGGATGGTCCAAGCC
14	chr9	23362751	Uher-IMR-09	5	NSSH from fjord populations	AGCGACATCCGAGT(G/T)TTTTTTTTTTTTTTGTCAACCAACCTCCCACAAACCTTGTAAACAAACCGACAACTTATGTAGATCTTAC(A/T)AACGGTCGACGCAGCTGTCATGCTTCAAAGCCATAGCAGTTACCCCAGCTCCCGG(G/C)ACCAAGGC[T/C]GGTCTGTCCACCCTCACCATGAAGAACACACTTTAAATGGAGGATTGCCTCGTACAAGGACATTATGGCACCAAGTAAATCATTCCTGCCACCGCCTC(A/C)AGAGTTTCCTGGAAGCCCATTCCAGAAGTGTAGCCTACGTGACATGCCCGT
15	chr10	25112283	Uher_224	3	spawning time	TATTTACAATGTATTTACATGCATGCTGGCATGTTGAAGTTGAAC(T/C)TAACAATCAACGCAT(T/C)AATTGCACATCTTATGTATTCAAACACAAGCGCATGGA[A/G]AAATTCCTAGACGGGATTCTTGCATTCTTGCATGGAATTCCAGTGTGCATTTTTAGC(C/T)AC(G/A)GGCCCCAGCAGTGCTGCAGTAGAGAAGCCACAGTGTTCA
16	chr10	25122689	Uher_222	3	Baltic Sea/WBSS spring sp. from other	CT(G/A)CAGGTGCTTTGGAATAACACCTCAAACCAGCTGGGAGAGGGTGGCATTCCACGTCAGCGCTCTGCGGTTAAAAAAAAAAAAGAGTGGGAGAGGTTAC[C/T]TCTTATGCCCTGCTAACAGAACAAACAAAAACAACACAGATGGAAGCTGTATGAACAGC(T/G)GGGTG(C/G)TGATTTG(T/G)GCAATATCTCGGGGTTCATAGGAGGG
17	chr10	25205898	Uher_241_077	3	Baltic Sea/WBSS spring sp. from other	AGGGATGCTTAAACCTTGGCCTCATAGATGGCGTGTGGTAGAAACTGTTTTCCTTCTTCAAATCCTTTCTGGTTGAGTTGGCAGACGACACATTTCTGGA[G/A]GTGGGTCTATCTAGGTTGAAAACAGAAAAGATTCTCTTCCTGCTGCTTCCTTATGATGAAGTGCAAATGGACTCACTGATTTAAGGGGTATCCTATATTA
18	chr11	22872657	Uher-IMR-33	6	NSSH from fjord populations	TTTTAATCCGTGTTCCCATTCACGTGTCATTTCTCAATCTGGGAGGTGT(G/A)CAAATAGGACCAAACCTTTATTTGAACTTTTTGGTATGTCATAATGGAAATATCCTTAATGCTTTACTGTTGTTTTGATGCAATGCATCAAAATGCTAAA[G/C]AAT(A/G)AG(T/G)AAAACTAGAAAACAGAGATCACTA(T/C)TCTTAACACACAACAGTCT(T/C)ATAAATATGAGAACACGGTGCTAGATGTGCGTGCCCCCTGCGTCAGGATCGGCTACGCCAGCCTGGTGGTGATCCTGTGTGTGCTGAGGGCCACTGAG
19	chr12	2283411	Uher_899_128	3	Downs + NSEA from others	CAGTGTGATCATGATTCNTGGATATGTCTGTTGAGTCCCATTTGTCAAAATATGCCAAGGAATAAGAGTAAATTANATTTCATTAAAAGCTAGGTAAAAT[G/T]AGTAAAATATGATTATTAGTGCGCAAAGAAGAGAGTTTAGTTTTCAACCTTGTCATCACAAAGGGTCTCAACATCTCTCCAACCGTTAAGGACCGCCTTG
20	chr12	15712029	Uher_192	3	Baltic Sea/WBSS spring sp. from other	AGTGGCACTGACCGAGACACACAACACTA(G/T)CCTAGCCAATTAGCAGGGTG(G/C)GGGTTTCAGGCTCGCCCAAAGGACAGGGAAGGGGCAGAGGAGGGGAGAT[A/G]G(T/A)GCAATGGGGAAATGAGAGCGAGAGACTAATGTAGTGAACTCCACAACAATCACATTGTCAAGAAGGAGAGATGGCAGAGAAACAA(C/G)CAAAGAGG(A/G)GGT
21	chr12	15747496	Uher_100_037	3	Baltic Sea/WBSS spring sp. from other	CGTGCGCGGTTCTTCCACACTTCACCAGCCAGTCCAGTCGCCACATCCCCAAACAACGTGCGGTGACCGTCCAGTCCCTCACAGTAGGCTATTTAGATGA[G/A]TCTAGCTAAACTCTCTGCATTATCTATTTCTAACTTTTTAAAGTNTTTTCTGTCATATGGTTTCTGCAGATTCAACAGACACAGTAAACTGGCCTCTATA
22	chr12	15859613	UherC12_15859613	3	MYHC - candidate gene	CTATTCCAGTTTAGCTCAAGGGGTGGCGTAGTCTGGTGATAGGCCTATGGAGGGCCACACCTGTTTTAGCCTCACTGGCATAAATACTATCCAATAAATA(T/C)ATTTTTGTATCTTGCTAACTGGGCCCCGTTCGTCGTAAGGGCTGAAGCTAAGTTAATCAATTGTCGTTTTAGCCCGTTAACATTAGCGAGCTGATTGAGA
23	chr12	17894181	Uher_958_131	3	North-South	TGCAGAGACAGTTGTAACAGGTGCTGTTGGCTATGTCAATAGGCCAAGGCAAGCTGNGGTCACCCACCGCCGGTATCTTAACTTTATTCAAACACCTGCN[G/C]GGTGCTGTGTGCACAAGTAGCACNGCTTGTCTAATCTTCACCAGTCCACAGGTACACCTTTGCATGTCTGTGTAGGACTGTGGGGGGGGAAGGTGCTGAC
24	chr12	24980239	Uher_122_151	3	North-South	AAAGGGGGCAACATGAGAAAGCCGGCGGATTTCTTCCCAGCCAGCCTCTGCCACTGAATGTGCTGCTGTGTTCCTCATTGTTCGGCCGCCGCATTGGAGA[T/C]AGCCAAGAGAGCCTGAGAAAACCATAAACCAGCACTATTTAACGGAATTCAATCTGCCTCAATAGAGTTGAATCGCTAACTTACATGTCTGAATGTAGAT
25	chr15	7798178	Uher_291	3	Baltic Sea from other	AAGATCAGCCATCTCCACTCCAA(G/A)T(C/T)ACT(T/C)CATTATCCTCTCCACTGGGCCACAGAAACAGTCCTCCACATGGCGTGTG(G/A)ATGAGGGGTCCTCAATGAGA[T/C]GCATACTTGAAGGGAAGTGA(G/A)GAGGGAAAACCGTAAACTGATGACAGGAAGTGATGTCATGAGCGGGTCAGAG(C/G)GACGTGCCACAGCGCTGCCACTGTTT
26	chr15	8813384	Uher_294	3	spawning time	ATTTATCCTGGGTGCGGAAAAGGACACTGTATCTGC(G/A)TGACAGCGAATATTTCTTTTTTTAAAACACCAAGCTGCAGGAGACTCTGGTGTGATTGTATGC[T/C]GTTTAT(A/T)ATCCCTTTTACCACGATTTGA(T/A)TGATCTCATC(G/T)CTGTATGAAACAAAAG(C/A)AGCACATTTCTTGCCCAGGAATTAAAGAGAGGAGATTTAATCA
27	chr15	8920349	Uher_325	3	spawning time	GGTTCCTAATGAGCAACAAAAGAACAACGATAGAACATTAACCACACTGAAATGAACAACGGCAGAACATTAACCATGCTGACAAGTCTCCCAAGTCCTT[A/C]AAGAACAACGATAGAACCTTAGCCATGCTGAAAAGTCTCCCAAGTCCTTAAACATATAGTCCGCTTTTCCCATTTACAGAGCCAGGACTGTGCATGAACA
28	chr15	10804180	Uher-IMR-22	6	NSSH from fjord populations	AGAAATGAAGTTGGTCATCAATCATCA(A/G)TCATAACACCCAAGTTA(C/G)(C/T)CAAATCAGTCACCCAAGACCCAAGTCATCAGCAGAGAGGGAGATAACTGGTGGCGGAGGTGGAGGGTTTAGGAGTTTCTTGAAAGTAGAAAAATACTTCTGTG[G/C]CATTGTCGACCTTTTCTTGGAAGAATGCCCTTTTGGCAACTGTGACTGTGGAAGAAAAGGCGGAAAACAGAAACTGATAGTTCTCATGATCATTGGCATCTCTGGATTTACGC(T/C)ATTTTCTCTCAGCAGCTCTTAG(G/T)TCCTTTCTTCATG
29	chr15	10884020	Uher_343	3	W British Isles from other (+Balt autumn)	ACCACACCAGCTCTGCCATCCTTCTCACTGAAGCTGCTTCTACGGCTTGAACAGCACTTATTCCCTTGTTT(G/A)AAACT(C/A)ATTTTATTTGCT(A/G)ATGAAGGGG[A/C]ATTCCTTTATCATGGACTATTAACTATTGACTATTGTTAAATTGTTGTTAAACATTTTGGTTGTAAATGTCGCATTATCCTCAGTGAAGCTGCTAGTAGG
30	chr15	10887437	Uher_349	3	W British Isles from other (+Balt autumn)	AAATTTCACTAAATGTGGTATTCATCCAAAGAATGTGGCAGGGATGTAGTGTGTCAAATTGGGCCACACCCACCTAAGGACACAAACCTTATATTCCGCA[T/C]CAGCCATGTGAGGCTACAATCGTGCCAAGTTTAAC(G/T)TGGATTGGGGAAGTCTAA(G/A)TATATATTGTCGACCAAA(C/A)ATTATATGA(C/G)CACCCTGCGGTGCAGG
31	chr15	10954758	Uher_333	3	North-south	TCATGACGTACAGTACGTACACAACCCACTTGAAGAGAAAGAGGGTCCTGAGAGGGAACGAAGAAGACCTGAGTGGAGTGGGAACGA(C/T)GTCAGACCACCA[G/T]GTTCTCCTGTCACACCTGACTCACCGTGCTCTCTGCGTCTCTACTCTCTCCGTCAAGAGGCGGGCAGCACCAGGGCTCACTCTCTTGCTCAGGCTGAGGA
32	chr15	10956917	Uher_337	3	spawning time	ATTCACAGACCAGGTGTGCGT(A/G)TATTTCCCTTGCTCATACCTGATGGTCTGCCTTGGCCTGCACCAGTAGCCAGCGCAGGTGAAGAGCTCCGACCTGCTC[A/G]GCCAGGTGTGTCCGCTCCGCCCTGTCAGCCTC(G/T)TTTTTCACATGCCCCGCCTCCTCCACCAGCTGGCTCAGGTGG(T/C)CCATGCA(C/T)GCCTGGTGACTGGACA
33	chr15	10957450	Uher_330	3	North-south	AGGGAGGCAGTGCAGGCAGGATCTTTA(G/T)AAGGAGGGAAGCAAACATGTAGCTTTCAAAATACATTCCATAAAACAATAGGAAAAGTCCAGC(T/C)G(C/A)TAAAT(T/A)[G/A]AAAAATAAAACGTGTGAGCATTCCATTAGATGCTCAAC(A/C)AATATGCTCCTGCTGAAGTCTTTACATGTATCGTATCGTATTTGAAATAAGTTTGGACCAT
34	chr15	10973697	Uher_347	3	spawning time + gradient	AGAGAGAGAAAGAGAGAGAAAGTATGTGTGCGACAGAGAGAG(G/A)GAGAGAGAGATGAATGAAATGTAATTAAGATCAAGTGAATCAGAGACTAAGTGTGTT[C/T]GCAAGTTTTCCTACCTCCTGCAGTGGCTCTGGAGGTTCTGCAGCTCCTCGCAGATCTGGATGGGTTCCCCAGGGTCCCGTTGTGAGGGGGGGCCGAGGAG
35	chr15	10977005	Uher_342	3	East-west gradient	TTTGCATCTTTGAGTATTTAGCAGATGCTT(T/G)CATCCAAAGACTATCATCATCAGTAGGTGTGTGTGTGGTCCTTGAGTATATAACAAATGACCTTGCTGG[T/C]ACCTTACTCTATTACCAGAGCTACAGGCACACAGTATACATAGACACCAAAGAGCTTACCATTCTGATATTACAATCTCTTGAGATCTTCTTTCCATAGT
36	chr15	10980707	Uher_346	3	Baltic/WBSS autumn	TGAGATCTTTCACTGAATACTTCCACGATCCACACAGTCACTCACCAGAAGATGGTGAGCCTCCACCAGTGGTTCAGCATCAGACAGAATATCAAATGGA[T/G]TTGCTCCATGTTCTTGTCCCTCGGGCAACTTTACAG(C/A)TGTACTGCCTACTGCCCCATCTCCGGCAACCAGGTCTTTCGTGGGTGCTCTTCTCTGCTTTGT
37	chr16	3667539	Uher_5_007	3	Baltic Sea/WBSS from other	GTTTCAGTACTGCATTGGTGGTGGGGGANANTTCCCAGAGGGCAATCCACGCCAGTGCGGAGATTTCGGAGCCTTTGACTGGAATGGCTATGGAACACAT[C/G]GGGGTTGGAGTAGCTCNAGGGAGATGCTCGAGTCCTCTGTGCTGCTCTTCTACCGCTGACAGTCTCATGATTCTTCAGCATGATCAGACTTCAAGTGTGN
38	chr17	14092056	Uher_14_010	3	Baltic Sea from other	CCTGCCCCAAATAAAGGCCTGTGCGCTGTGCNGCCTAAGTAAATAAAAGACCCCGGCCACAATTTGAGGATTCACGGTATTCATATTTTATATCTATCTT[C/T]ATGTTTTGTACCTTAGCTGAAAGCTACATATNTATTCTAATGNTTATGATTAAAGTCAGGTTTCTACTGAGAAAAATGAATAGTCTTATTTTTCAGTGAG
39	chr17	25348453	Uher_1523_141	3	salinity	TCAATCAGGTACATAATTCTTGTTCATCTTTTCTGCAATAAATCAACTGTCAACCAAAACCCATCAACCTCTCGAAGAGTGCTTGAAGCGCGTCAACCTA[C/A]GGTTTCATCCCCCAGTCGATGCCTCCATCNCCACTCGTCAGCTNAGATTACCCTCTTNATAGAGCGCNGGGATTTATCCCAACCGAACTCCCCACTGAAG
40	chr17	25375832	Uher_4386_147	3	salinity	ACTTGCCTTTTCTTTCCCTGCCCACATAATAGGGATTTNCAAATGTTGTGCCACATTGCAGTGAACCAAAGTAAACANAGTGATATACCCTACAAGTTGC[G/A]TCTCCATATTAACACANCACATGTGACAACTTGCCTCCTGCTTACTGTGACAACTTTCCCCAAACTCACAGGCTAACATGCTGCAAATACTGGCNAAATC
41	chr18	25478432	Uher-IMR-21	9	NSSH from fjord populations	TGAGAAGGTGTGTCCAAACTTTTGACTGGTACTGTAGGT(A/C)(G/C)ATGTGCCAAGAA(C/T)CATGTGGGCAAAAAGTCCAGTCGTCCTTTGTCATTCTGTTGTATCCATCTCAGATCTTAAAAACACTATGACTGCTCGATCTCGTTTGGAGTAGCG[C/T]ATTGTCAAAAGTGACAACGTTAGTT(A/G)GCTCAAAT(G/T)AGTTC(A/C)ATTCAGCTTGATTTATTTACATACCGCCCTGACCAACAATGAACATTGTCCCATTGCCCC(A/T)CCAGTAGCCAGCACGTAGGCTCTCTCCCTTGT(T/G)TTTCAACACGGGAGG
42	chr18	25478458	Uher-IMR-34	10	NSSH from fjord populations	TGGTACTGTAGGT(A/C)(G/C)ATGTGCCAAGAA(C/T)CATGTGGGCAAAAAGTCCAGTCGTCCTTTGTCATTCTGTTGTATCCATCTCAGATCTTAAAAACACTATGACTGCTCGATCTCGTTTGGAGTAGCG(C/T)ATTGTCAAAAGTGACAACGTTAGTT[A/G]GCTCAAAT(G/T)AGTTC(A/C)ATTCAGCTTGATTTATTTACATACCGCCCTGACCAACAATGAACATTGTCCCATTGCCCC(A/T)CCAGTAGCCAGCACGTAGGCTCTCTCCCTTGT(T/G)TTTCAACACGGGAGGTCAG(G/A)AAGGGTCACAGGAAACCAAAC
43	chr18	25478567	Uher-IMR-15	14	NSSH from fjord populations	TCGTTTGGAGTAGCG(C/T)ATTGTCAAAAGTGACAACGTTAGTT(A/G)GCTCAAAT(G/T)AGTTC(A/C)ATTCAGCTTGATTTATTTACATACCGCCCTGACCAACAATGAACATTGTCCCATTGCCCC(A/T)CCAGTAGCCAGCACGTAGGCTCTCTCCCTTGT[T/G]TTTCAACACGGGAGGTCAG(G/A)AAGGGTCACAGGAAACCAAACTGTGGGTAGGAAGAGGA(A/G)GAGGA(G/A)GAGGAAGAGGAGGAGAGGAAGAG(C/G)AGGAGGAAG(A/T)GAACTGTGTG(C/T)A(A/C)GACCACCACCACG(A/C)CCGCCTGAGGTTTGGCACCGTGCC
44	chr18	25509263	Uher-IMR-27	13	NSSH from fjord populations	AGACTCAACACTTTTGAAACG(C/T)ATTTCCTAGTCAGAAACTATAGAAATGAT(C/T)CCTGAAAGTATAGTCTTGT(T/C)GTCTTACAGTAG(A/G)(A/G)GCGAGCAAAGCCTTTCCGTGAAGCACCCTCACCGTGAAGACTGAGCACGAGAAAGGCTTTGCTC[G/A]CTTCTACTGTAAGCTCACACTACATGCGTTGGAATGCGTTGATCAACAGATGAGGGAGAAGGAGTCTGGCGC(A/G)TGTGGTTGTGTTGATAACGGAGATGTTATAGTGAGATTGACAGGTCAATAAACCAAT(T/C)A(C/T)G(C/T)CGCTA(G/C)CA(A/T)G(T/C)TGGT
45	Chr19	353616	Uher_148_057	3	WBSS	AAGGCTCACCGCATGTATGAAATGTAGTTCTGATACGGATTAGCTCCAACCTTCAGCCTGGCTCAGAGCATGACAAGAAGAATNATCANTTGGAAAGGTT[A/G]GCACCTCGAGGGTAGTGAAGAGAGCTGTGCATTCCTTATATTTGCATATNCCGCTTCTCGGAAAAGAGCTTGTGTTTACAGAGGTCAGAGGTCAACCATT
46	chr19	20545960	Uher_244	3	spawning time + Baltic	ATAGAGCTCCACTCAGTATGTCTGACACT(A/G)TATGGTATGGTTGGAGGAGTCTATCCA(G/T)TTTCTCCAGGACATGGTTATAGTTACACAGACTGGGACTTGA[G/A]TTGTCTGTGTTGGTCTGGATGAACTCACAGAGACTGTGTCAGTCAGTATA(T/A)AT(C/A)TCACCTTCTGTGAGGATTTAGTCATCTAGGGAAATCAATTTTCATT
47	chr19	20546325	Uher_252	3	East-west gradient	TTACACTGACGTTGTAATTATAAATAAGGTGTGCTT(G/A)GAGCA(G/T)GGACAGATTAAGGGTCTAATGAGTTGGATTAAGAATCT(C/T)CATTCTAAGGCAACAGCT[G/A]CGCTATGCTCCACATGATCAATAATGCTTGTGCATATTCACCTGAAGGCTAATGTTGACATGGCAACTCAGGCTATGCTAAAAACAGTGGCTTCAAGGGA
48	chr19	20571185	Uher_259	3	spawning time + Baltic	ATACTTCATGTACTGTAACATGCGGTACAGAATACTATAGAGCTAAGTGCTGAGTTATTCAGACTGAAGGGTCGGACTGTCCAGAAATATTCTGGCTCAT[G/A]AATACTAATTACTATTAAAGGTACTATTAAAAGTGCGACATGCACTTTTGTTGTTATGTGCTTGTTTTTAC(A/C)ATTTACCTTTTCATATACAACTTTTTTC
49	chr19	20577287	Uher_256	3	spawning time	GGCCTAAATTACAA(T/G)TGGTGACATGAAATGAGGTCAGTAATCTGCAATGGGGTGCATCAGCTTGCAAGTAACCCCAAAT(G/T)AAGTGAATGCTCTTGCACAG[A/G]CACACATGCATCTGCACTCTGTCACTCA(C/A)TCTTTCGGGAATCCATGAAATGCATCACAATACTAAGGTGCAATTTGTGTGAATTAGATGATCATAATTTC
50	chr22	21757150	Uher_356	3	Baltic/WBSS autumn	AGGACCTCGTAGAACTGGCCCTGCATGAGCTTGCATTGGCAGTAGTTGAGCAGGAG(G/A)GGTGTCATCAGGACGTCTAGTTTAATCCA(G/A)TGCTCATCCCCTG[C/G]TCTCTCCTGAACATCAGAGAGAATTTGGGTCAACCATGTAA(G/A)GAGAAACATGAACCTAATGACCAAAATGTATATACAATTGTTGGTATTACACAAAGCC
51	chr22	22921976	Uher_346_096	3	salinity	GTGAATTTCTATGAAAAACAGAACAACTCAATAATCTGTCCAGTTGTACATATATCATNTTTGAAGTTGATGAGTTAGAACGGTTCTATGGTGAAGAATT[A/C]TATGAAAGCCTGTGTATAGTTGACAANCTAGCCNANTAANTGCAGTAACCTCACTATTTAACCCTTTCTGCTTGGGAACTGGCTGATTCCAATTCGGTCA
52	chr23	9143376	Uher-IMR-07	8	NSSH from fjord populations	TGCTTAACAAATGACTACTTAACGTTACCGCAAAGAGCTATCACACATTTCATTAAGGCTGCTAATGTTAGACCAC(T/G)TATCAAAT(T/G)TATTTACTAAACACCCAACTTTATCACCCATGTT(A/G)(T/A)TCCAGT(A/T)GCCTACAGCGGTGAAATACTT[G/A]TG(C/T)ACCCCTGGCAAACATATATCTGTCCACCGGTGGATTTTGGTCGGCACCCCACTGATTGTGGGCCACTTAAGGTCCGCTCTAGGACCACCATCATCTTTAGTGTAACCGGATATTAAGAAAATAAC(A/G)TAAAATGTAAGCAATTCCTGG
53	chr23	9160143	Uher-IMR-35	4	NSSH from fjord populations	CAGATTTACT(T/C)ATCCTCACTGAGTGGACCATTGTAACTTCCTCTACACAGTGTGAAACACATAGCAGACTAATTGCTGATACTGACGTAGTGGGTCAGAGTCAGTGAGTGTCCGCCTCGCTT(G/C)TTCATAATAGATGCACAGATTAACACA[C/A]AAACATTGTAGATGTATCTAATTGTTGTGTAGCTACTAGCCATGCTAGCTGAATATAATATTGTGAA(C/G)TAACATTACAGCTTGTTTCAGAAAAGACACAAACAGTACACTGCCCCCATCACAGTAGTATAGCTCACAAGTTTATTTATTT
54	chr23	9160726	Uher-IMR-14	2	NSSH from fjord populations	TTCTAACAGTTTTCAGGATCAAATTGAAATTGCCCAAACCTTACAGTCTACTAACCATATAAGGCATATTCTAGTAAGTTTTCTTCGCATGGCTCTTGATTACAGTTGCTTCTGAGGACTGTCTTTAACTTAATAACTCTCAGACAGTGC[C/T]TGAATGATCATAAACAACCTGTTACGAGTCGCTTCTAATCAGAGGGATGTCATATATGCTATGTCTGAAAATGACTTTATTTTATATATCATCAAAACAAATTCAGATGATGCATTGG(C/T)AATCACACCCACCTGACCTAAAGACAAGTTG
55	chr23	9161755	Uher-IMR-06	3	NSSH from fjord populations	GGGGGGAAACCTTGAAGAAAGATCCTTTCTGGGTTTACAGAGAGCAGTCATCATTTCTAGATG(T/A)GAAAATGTTTGCGAATAATTTAAGTTGCTCTGCAATCCTGAAAGGAAAGTTTCATGTAAAAACTTAAAGGGACTTCTTGACTTCAT[A/G]CAGTTTTGAAACAAAGGGGGAAGTAGTGTCTGGTTACTGAAGACGGATGACCGCCATCAAATT(C/A)AATTCTGTTTGGATGCTGGCTGTTTGGTTACTTTGTGCCATCTAGTGGCTAAAGGTTGAGAGGCAGACAGATCAGAAAGCGTGATG
56	unplaced-scaffold320	7636	Uher-IMR-03	5	NSSH from fjord populations	AGGATCGCTTTACGCACACACCCGCGCACACATGCACGCACGCACACACACACACACACACACACACACACCTACACACTATTCGAGCACACACTCAAATTCTC(A/C)CAGATATTCATTCACTCACTATAGCGACTATACCATGATC(A/G)CACT[G/A]GATGTTTTGGCATGGGTCATATTTGTTACCATAAACACCAGTTGAGTAACTGTCAGGACATCACGTTCACA(C/T)TCTTGTCCAACTGATTGGATGTCTATGCCTGTCTCTCAATGGGAAGAGCATCCCCTCACACACA(G/A)TGCACATCTTCAA
57	unplaced-scaffold320	9939	Uher-IMR-32	5	NSSH from fjord populations	GTGCATTCTGTTTCCCTGGTTCCTGACCCT(C/T)CTGTGTTTAGTTGTCACGGTGACGGATAGTGGGGTTTGAGAGAGACTTGCTGCTTTGAGTTTGTTAGAGATATGAAGACTTTATATGAGCTGCGTTGGTGACAACAAACTGCTGTCAAA[C/A]TGTCACTGCTGTATGAGTGTCTGCTGAGACGGCCGTGAACATGCTGAT(A/C)ACACACACACACACACACACACACACAAGCACAATCACACA(G/C)ACACACACAGACACACACACACACACACACACACACA(G/C)ACACACACACACACAAGCACA
58	unplaced-scaffold640	20123	Uher-IMR-24	6	NSSH from fjord populations	ACTGATGACAGAGGTATTATTTATGCAGAACCAATGTGTGAATATGGAAAGTGCCTTACAGTTAGCTTTCTGTATGCAGAACACATCTGAGTTGACCTCTCGATAAACAGAGGACTGCACGCTGGCGTAACCGTCTGGACTGGTT(C/T)TTAA[G/T]GAGTAGGAAGCCACATCTTGACAACACAGTTTTGGGTTGACACTGCAAATGCAGA(A/G)G(A/G)(C/A)AAATGTATTTTGATCCATAAGTACTTCCAGTTATTGCTAAAAGTGGAGAACTATATCTGAAAGGGGATAGCGTAATT(T/G)AATCTCCATATAC
59	unplaced-scaffold640	23865	Uher-IMR-08	8	NSSH from fjord populations	GAAAACAC(A/G)AA(A/T)TAAGAATGTCAGAATGTTCTTTTGTTGAGAAAATCAGCTAACAGCATAGCCGTGAGTAGGTAGTATTTTG(G/A)TGTGACCTTTTACCTAGAAACAGTCCACAACGA(T/C)CCCCCCCAGCACAACCAGAGGTGGTAAGTTATC[T/G]TGCTAGTGTGATCACATGTTCAATG(T/C)AAACAACTCTATGCTGAATT(A/T)AAAAAGAAACACACAAACAAAACAGCATGGCATTTTTGTGGAGAATTCATCATTGCTAAGATGCACTTAACGTAACCTGACTCCACGAAAC(T/G)AACTGAGTCAA
60	unplaced_scaffold728	12887	Uher_153_059/Uher-IMR-28	3	W-E gradient among spring sp.	TCAAGGCATAGAAAAAAAAACNTTTGATTGCCATAGATCTCACCACCAAAGTGTGAGGTCGTGAACGAACATGGGGTTATCATCCAAGCGCTGTCCGTGG[T/C]ACTGAAGACACTGGATTTGCGTTTAGTGTGTTCGAAGGAATCTGCACCCTGATTGGAATTCGGCAACTTTTGCTGTTCCCACTTCCCATCCTCTTAGTCA
